# Supplementary material for: Posterior mitral leaflet hypoplasia in adults: diagnostic value of three-dimensional transoesophageal echocardiography: a case series
Source: Eur Heart J Case Rep. 2026 Apr 24;10(4):ytag160. doi: 10.1093/ehjcr/ytag160 (PMC13107961; doi:10.1093/ehjcr/ytag160)
Supplement: ytag160_Supplementary_Data [file ytag160_supplementary_data.zip]

Archive with 7 entries (7 files):
- PMV Supplementary Data.docx
- Video 1.mp4
- Video 2.mp4
- Video 3.mp4
- Video 4.mp4
- Video 5.mp4
- Video 6.mp4
